# Supplementary material for: Novel Derivatives of 3-Amino-4-hydroxy-benzenesulfonamide: Synthesis, Binding to Carbonic Anhydrases, and Activity in Cancer Cell 2D and 3D Cultures
Source: Int J Mol Sci. 2025 Jul 4;26(13):6466. doi: 10.3390/ijms26136466 (PMC12249541; doi:10.3390/ijms26136466)
Supplement: Supplementary file 1 [file ijms-26-06466-s001.zip]

Archive with 1 entries (1 files):
- ijms-3709128-supplementary.pdf
